# Supplementary material for: A Combination of Soy Isoflavone and L-Carnitine Improves Running Endurance in Mice
Source: Nutrients. 2023 Aug 22;15(17):3678. doi: 10.3390/nu15173678 (PMC10489700; doi:10.3390/nu15173678)
Supplement: Supplementary file 1 [file nutrients-15-03678-s001.zip]

Archive with 1 entries (1 files):
- nutrients-2523358-supplementary.pdf
